# Supplementary material for: Hyperphenylalaninemia and serotonin deficiency in Dnajc12-deficient mice
Source: Commun Biol. 2024 Dec 18;7:1641. doi: 10.1038/s42003-024-07360-6 (PMC11655531; doi:10.1038/s42003-024-07360-6)
Supplement: Supplementary file 3 — Supplementary data 1 [file 42003_2024_7360_MOESM3_ESM.xlsx]

## Sheet: Figure 2
Figure 2a
Sample	DNAJC12 mRNA expression, AU								n	Av	SEM
	Exp1	Exp2	Exp3	Exp4	Exp5	Exp6	Exp7	Exp8
cortex	0.35	0.41	0.3	0.26					4	0.33	0.0280624
raphe	0.85	0.98	1.11	1.1					4	1.01	0.0527968
pineal	2.72	2.07	1.74	1.34					4	1.9675	0.252769
lung	0.22	0.26	0.2	0.24					4	0.23	0.0111803
kidney	3.06	2.63	3.18	2.08					4	2.7375	0.215591
liver	0.35	0.43	0.25	0.32					4	0.3375	0.0322829
bladder	0.27	0.37	0.19	0.29					4	0.28	0.0320156
heart	0.56	0.64	0.54	0.56					4	0.575	0.0192029
muscle	0.77	0.74	0.89	0.86					4	0.815	0.0309233
adrenal	0.4	0.21	0.25	0.24					4	0.275	0.0368273
ileum	0.09	0.12	0.08	0.11					4	0.1	0.00790569
duodenum	0.09	0.12	0.08	0.11					4	0.1	0.00790569
Figure 2c
Sample	DNAJC12 mRNA expression, AU								n	Av	SEM
	Exp1	Exp2	Exp3	Exp4	Exp5	Exp6	Exp7	Exp8
raphe WT	0.7121	0.7024	1.1962	1.3894	0.97	1.03			6	1.00002	0.100468
raphe TPH2 KO	1.2021	0.7344	0.6919	0.5334	0.7686				5	0.78608	0.0997529
Figure 2d
Sample	DNAJC12 mRNA expression, AU								n	Av	SEM
	Exp1	Exp2	Exp3	Exp4	Exp5	Exp6	Exp7	Exp8
cortex WT	0.1554	0.1608	0.2457	0.2072	0.2317	0.32	0.33		7	0.235829	0.0243215
cortex TPH2 KO	0.2241	0.2302	0.2274	0.2384	0.2521				5	0.23444	0.00448112

## Sheet: Figure 4
Figure 4b
Sample	TPH2 expression, AU								n	Av	SEM
	Exp1	Exp2	Exp3	Exp4	Exp5	Exp6	Exp7	Exp8
Tph2	0.72	0.9	0.96	0.9	0.97	0.56	0.9		7	0.844286	0.0524446
Tph2+Dnajc12	0.98	1.01	1.25	1.28	1.09	1.2	1.02	1.27	8	1.1375	0.0417489
Figure 4c
Sample	DNAJC12 expression, AU								n	Av	SEM
	Exp1	Exp2	Exp3	Exp4	Exp5	Exp6	Exp7	Exp8
Dnajc12	0.91	0.82	0.92	0.92	0.74	0.73	0.34	0.56	8	0.7425	0.0676099
Tph2+Dnajc12	1	1.23	1.14	1.07	1.48	1.38	1.52	1.26	8	1.26	0.062425
Figure 4e
Sample	TPH1 expression, AU								n	Av	SEM
	Exp1	Exp2	Exp3	Exp4	Exp5	Exp6	Exp7	Exp8
Tph1	0.62	0.59	0.93	0.51	0.62	1.03			6	0.716667	0.0783747
Tph1+Dnajc12	1.38	1.41	1.25	1.14	1.24	1.27			6	1.28167	0.0369246
Figure 4f
Sample	DNAJC12 expression, AU								n	Av	SEM
	Exp1	Exp2	Exp3	Exp4	Exp5	Exp6	Exp7	Exp8
Dnajc12	1.05	1.07	0.85	1.01	0.9	1.1			6	0.996667	0.0372429
Tph1+Dnajc12	0.98	0.91	1.18	1.06	1.01	0.89			6	1.005	0.0396337

## Sheet: Figure 5
Figure 5b
Sample	TPH2 expression, AU								n	Av	SEM
	Exp1	Exp2	Exp3	Exp4	Exp5	Exp6	Exp7	Exp8
Tph2	1.19335	1.41789	0.38876	0.874776	0.991953	1.13327			6	1	0.131142
Mg132 Tph2	1.82499	3.25366	3.23232	1.71985	2.04927	1.88718			6	2.32788	0.267161
Tph2+Dnajc12	3.05688	3.04112	2.6108	1.77726	2.78199	2.72682			6	2.66581	0.175084
Mg132 Tph2+Dnajc12	3.80581	3.2132	4.00738	1.66633	2.33924	4.0107			6	3.17378	0.363823
Figure 5c
Sample	DNAJC12 expression, AU								n	Av	SEM
	Exp1	Exp2	Exp3	Exp4	Exp5	Exp6	Exp7	Exp8
Dnajc12	1.08075	1.01045	0.908797	0.847857	0.968056	1.18408			6	1	0.0450317
Mg132 Dnajc12	1.74554	1.74599	2.20963	2.67834	2.57883	2.70076			6	2.27651	0.166726
Tph2+Dnajc12	1.25973	1.33173	1.66241	1.52714	1.50614	1.74212			6	1.50488	0.0690563
Mg132 Tph2+Dnajc12	2.45939	2.33155	1.59805	3.03503	2.94278	2.23742			6	2.43404	0.194985
Figure 5e
Sample	TPH1 expression, AU								n	Av	SEM
	Exp1	Exp2	Exp3	Exp4	Exp5	Exp6	Exp7	Exp8
Tph1	1.26963	0.925725	0.804646	1.00381	0.973471	1.02272			6	1	0.0571581
Mg132 Tph1	2.33631	2.34351	3.00593	1.35889	1.63283	2.02322			6	2.11678	0.217789
Tph2+Dnajc12	2.0485	2.03161	1.82864	1.92651	2.22323	2.01016			6	2.01144	0.0492357
Mg132 Tph1+Dnajc12	2.73044	2.87006	2.75115	2.5527	2.73638	2.54564			6	2.69773	0.0469278
Figure 5f
Sample	DNAJC12 expression, AU								n	Av	SEM
	Exp1	Exp2	Exp3	Exp4	Exp5	Exp6	Exp7	Exp8
Dnajc12	0.87036	0.945733	1.18391	0.923661	1.22968	0.846658			6	1	0.0613884
Mg132 Dnajc12	3.63313	4.63097	3.85035	2.07479	1.48213	1.44409			6	2.85258	0.506469
Tph2+Dnajc12	0.935342	0.956706	0.606803	0.842866	1.16859	1.06887			6	0.929863	0.072457
Mg132 Tph2+Dnajc12	3.45421	1.79859	4.27222	1.46895	1.76724	1.27787			6	2.33985	0.455918

## Sheet: Figure 6
Figure 6c
Sample	Genotype	TPH1 expression, AU								n	Av	SEM
		Exp1	Exp2	Exp3	Exp4	Exp5	Exp6	Exp7	Exp8
raphe	WT	1.13771	0.990759	0.871517	0.860776	1.24694	0.892284			6	0.999997	0.0595171
raphe	DNAJC12 KO	0.765384	0.777493	0.791865	0.585878	0.648763	0.593998			6	0.693897	0.0355048
Figure 6d
Sample	Genotype	DNAJC12 expression, AU								n	Av	SEM
		Exp1	Exp2	Exp3	Exp4	Exp5	Exp6	Exp7	Exp8
raphe	WT	0.993703	1.02549	0.980802	1.06086	0.939141				5	0.999999	0.0184016
raphe	TPH2 KO	0.560583	0.580938	0.578132	0.454401	0.654664	0.433124			6	0.54364	0.0313456
Figure 6b
Sample	Genotype	TPH1 expression, AU								n	Av	SEM
		Exp1	Exp2	Exp3	Exp4	Exp5	Exp6	Exp7	Exp8
pineal gland	WT	0.988292	0.89168	1.34553	0.945884	0.708589	0.947498	1.00017	1.05234	8	0.984997	0.0590025
pineal gland	DNAJC12 KO	0.324968	0.3316	0.236581	0.210796	0.231441	0.592974	0.601987	0.615148	8	0.393187	0.0593163
Figure 6b
Sample	Genotype	DNAJC12 expression, AU								n	Av	SEM
		Exp1	Exp2	Exp3	Exp4	Exp5	Exp6	Exp7	Exp8
pineal gland	WT	0.95942	0.958983	1.0816	1.03539	1.01983	0.944743			6	0.999995	0.0201981
pineal gland	TPH1 KO	0.616685	0.56337	1.03203	0.621425	0.56402	0.522818			6	0.653392	0.0704901

## Sheet: Figure 7
Figure 7a
Sample	Genotype	Trp, pg/mg								n	Av	SEM
		Exp1	Exp2	Exp3	Exp4	Exp5	Exp6	Exp7	Exp8
raphe	WT	3724	1719	2493	2693	2252				5	2576.2	295.155
raphe	DNAJC12 KO	1324	2333	1988	2595	2101	2571			6	2152	176.356
Sample	Genotype	5-HT, pg/mg								n	Av	SEM
		Exp1	Exp2	Exp3	Exp4	Exp5	Exp6	Exp7	Exp8
raphe	WT	1001	552	363	624	854				5	678.8	100.662
raphe	DNAJC12 KO	448	426	485	317	384	403			6	410.5	21.5365
Sample	Genotype	5-HIAA, pg/mg								n	Av	SEM
		Exp1	Exp2	Exp3	Exp4	Exp5	Exp6	Exp7	Exp8
raphe	WT	1785	1311	1439	1505	1268				5	1461.6	81.7663
raphe	DNAJC12 KO	453	570	528	765	773	608			6	616.167	48.1153
Figure 7b
Sample	Genotype	Trp, pg/mg								n	Av	SEM
		Exp1	Exp2	Exp3	Exp4	Exp5	Exp6	Exp7	Exp8
PFC	WT	5648	2786	4579	3368	2669				5	3810	510.507
PFC	DNAJC12 KO	2088	2225	3039	2676	2778	3198			6	2667.33	163.584
Sample	Genotype	5-HT, pg/mg								n	Av	SEM
		Exp1	Exp2	Exp3	Exp4	Exp5	Exp6	Exp7	Exp8
PFC	WT	558	167	522	242	220				5	341.8	73.3662
PFC	DNAJC12 KO	191	205	282	190	266	245			6	229.833	14.8799
Sample	Genotype	5-HIAA, pg/mg								n	Av	SEM
		Exp1	Exp2	Exp3	Exp4	Exp5	Exp6	Exp7	Exp8
PFC	WT	989	708	1259	971	489				5	883.2	117.68
PFC	DNAJC12 KO	197	136	329	173	197	245			6	212.833	25.0116
Figure 7c
Sample	Genotype	Trp, % of WT								n	Av	SEM
		Exp1	Exp2	Exp3	Exp4	Exp5	Exp6	Exp7	Exp8
blood	WT	91.49	112.77	120.08	88.36	92.54	94.76			6	100	4.87994
blood	DNAJC12 KO	80.66	102.07	130.52	110.68	91.76	76.62	91.89	102.59	8	98.3488	5.71326
Sample	Genotype	5-HT, % of WT								n	Av	SEM
		Exp1	Exp2	Exp3	Exp4	Exp5	Exp6	Exp7	Exp8
blood	WT	57.01	117.73	100.01	90.77	93.02	141.46			6	100	10.5611
blood	DNAJC12 KO	57.97	43.58	61.13	67.64	57.16	58.85	69.22	45.75	8	57.6625	3.02885
Figure 7d
Sample	Genotype	Trp, % of WT								n	Av	SEM
		Exp1	Exp2	Exp3	Exp4	Exp5	Exp6	Exp7	Exp8
spleen	WT	96.9595	91.9144	106.261	104.527	96.6441	100.901	102.793		7	100	1.77392
spleen	DNAJC12 KO	102.95	128.491	121.712	115.721	95.3829	106.577	140.946	123.288	8	116.883	4.90863
Sample	Genotype	5-HT, % of WT								n	Av	SEM
		Exp1	Exp2	Exp3	Exp4	Exp5	Exp6	Exp7	Exp8
spleen	WT	110.983	126.665	81.1738	92.2248	96.7221	108.335	83.8959		7	100	5.6894
spleen	DNAJC12 KO	67.8889	61.0985	59.8411	81.2773	52.2814	58.9386	88.1713	32.6056	8	62.7629	5.67327
Figure 7e
Sample	Genotype	Trp, % of WT								n	Av	SEM
		Exp1	Exp2	Exp3	Exp4	Exp5	Exp6	Exp7	Exp8
gut	WT	28.7239	251.807	161.394	127.184	87.0387	31.3246	33.809	78.7189	8	100	25.7246
gut	DNAJC12 KO	37.486	74.0644	135.736	86.4569	90.2387	54.4167	162.441	153.54	8	99.2975	15.2969
Sample	Genotype	5-HT, % of WT								n	Av	SEM
		Exp1	Exp2	Exp3	Exp4	Exp5	Exp6	Exp7	Exp8
gut	WT	142.833	115.256	94.9896	89.8611	86.3296	116.381	80.3464	74.0033	8	100	7.61641
gut	DNAJC12 KO	77.0849	69.797	77.0174	80.9762	85.3624	74.2957	52.0047	86.892	8	75.4288	3.63965

## Sheet: Figure 8
Figure 8b
Sample	Genotype	PAH expression, AU									n	Av	SEM
		Exp1	Exp2	Exp3	Exp4	Exp5	Exp6	Exp7	Exp8	Exp9
Liver	WT	0.809431	1.05171	1.13886	1.09034	0.863015	1.12711	0.919535			7	1	0.0469107
Liver	DNAJC12 KO	0.533924	0.596505	0.16901	0.579727	0.640888	0.436995	0.897742			7	0.550684	0.0769853
Figure 8c
Sample	Genotype	Phe, mM									n	Av	SEM
		Exp1	Exp2	Exp3	Exp4	Exp5	Exp6	Exp7	Exp8	Exp9
Liver	WT	1.21961	0.815679	1.00448	0.960233						4	1	0.0723717
Liver	DNAJC12 KO	1.39973	1.46973	1.52209	1.34111						4	1.43316	0.0343113
Liver	PAH KO	2.16419	1.64388	2.07498	2.25411						4	2.03429	0.117066
Figure 8d
Sample	Genotype	Phe, mM									n	Av	SEM
		Exp1	Exp2	Exp3	Exp4	Exp5	Exp6	Exp7	Exp8	Exp9
serum	WT	0.388197	0.410977	0.56897	0.605181	0.403423	0.37087	0.381682	0.445772	0.579994	9	0.461674	0.0298898
serum	DNAJC12 KO	0.646019	0.73244	0.615521	0.574872	0.705176	0.549495	0.606551	0.72923	0.607235	9	0.640727	0.0210851
serum	PAH KO	0.923529	0.706922	1.17557	0.6565	0.900183					5	0.87254	0.0822904
Figure 8e
Sample	Genotype	5-HTP, ng/ml									n	Av	SEM
		Exp1	Exp2	Exp3	Exp4	Exp5	Exp6	Exp7	Exp8	Exp9
serum	WT	210	244	229	189	302					5	234.8	17.1427
serum	DNAJC12 KO	62	59	68	58	72					5	63.8	2.40666
serum	TPH1/TPH2 KO	321	302								2	311.5	6.71751
